# Supplementary material for: High Complexity and Degree of Genetic Variation in Brettanomyces bruxellensis Population
Source: Genome Biol Evol. 2020 Apr 22;12(6):795–807. doi: 10.1093/gbe/evaa077 (PMC7313668; doi:10.1093/gbe/evaa077)
Supplement: evaa077_Supplementary_Data [file evaa077_supplementary_data.zip]

Archive with 2 entries (2 files):
- supp_figures_revised.docx
- supp_tables.xlsx
